# Supplementary material for: Identification of lurasidone as a potent inhibitor of severe fever with thrombocytopenia syndrome virus by targeting the viral nucleoprotein
Source: Front Microbiol. 2025 Apr 28;16:1578844. doi: 10.3389/fmicb.2025.1578844 (PMC12066758; doi:10.3389/fmicb.2025.1578844)
Supplement: Supplementary file 1 [file Table_1.xlsx]

## Sheet: Sheet1
Number ID	Score(kcal/mol)
ZINC000169289767	-11.5
ZINC000027990463	-11.2
ZINC000003978005	-11
ZINC000001612996	-10.9
ZINC000006716957	-10.9
ZINC000052955754	-10.9
ZINC000003932831	-10.8
ZINC000164760756	-10.8
ZINC000068204830	-10.7
ZINC000003784182	-10.5
ZINC000003915154	-10.5
ZINC000011679756	-10.3
ZINC000029571072	-10.3
ZINC000036701290	-10.3
ZINC000064033452	-10.3
ZINC000164528615	-10.3
ZINC000003927822	-10.2
ZINC000026664090	-10.2
ZINC000053683151	-10.2
ZINC000148723177	-10.2
ZINC000000538658	-10.1
ZINC000003914596	-10.1
ZINC000003977777	-10.1
ZINC000003993855	-10.1
ZINC000049637509	-10.1
ZINC000068153186	-10.1
ZINC000253632968	-10.1
ZINC000003927200	-10
ZINC000003977978	-10
ZINC000003977981	-10
ZINC000028639340	-10
ZINC000070466416	-10
ZINC000029416466	-9.9
ZINC000068202099	-9.9
ZINC000003827556	-9.8
ZINC000003925861	-9.8
ZINC000004097305	-9.8
ZINC000008101127	-9.8
ZINC000035328014	-9.8
ZINC000040430143	-9.8
ZINC000100070954	-9.8
ZINC000100378061	-9.8
ZINC000000538312	-9.7
ZINC000003920266	-9.7
ZINC000019632618	-9.7
ZINC000028232750	-9.7
ZINC000094566093	-9.7
ZINC000222731806	-9.7
ZINC000003816514	-9.6
ZINC000003938684	-9.6
ZINC000003938686	-9.6
ZINC000004097343	-9.6
ZINC000014210642	-9.6
ZINC000014261579	-9.6
ZINC000100014909	-9.6
ZINC000000538550	-9.5
ZINC000003831151	-9.5
ZINC000003939013	-9.5
ZINC000004175630	-9.5
ZINC000026985532	-9.5
ZINC000030691754	-9.5
ZINC000043200832	-9.5
ZINC000072318121	-9.5
ZINC000096006023	-9.5
ZINC000096272772	-9.5
ZINC000100003902	-9.5
ZINC000100036924	-9.5
ZINC000000537928	-9.4
ZINC000001481956	-9.4
ZINC000001550477	-9.4
ZINC000001999441	-9.4
ZINC000003810860	-9.4
ZINC000003817234	-9.4
ZINC000004097344	-9.4
ZINC000004214700	-9.4
ZINC000006745272	-9.4
ZINC000011617039	-9.4
ZINC000066166864	-9.4
ZINC000000643143	-9.3
ZINC000001481815	-9.3
ZINC000001530886	-9.3
ZINC000001542113	-9.3
ZINC000001996117	-9.3
ZINC000003831490	-9.3
ZINC000003872566	-9.3
ZINC000003938482	-9.3
ZINC000003993846	-9.3
ZINC000005844788	-9.3
ZINC000011677857	-9.3
ZINC000084668739	-9.3
ZINC000084758235	-9.3
ZINC000100013130	-9.3
ZINC000000643153	-9.2
ZINC000001493878	-9.2
ZINC000003816292	-9.2
ZINC000003882036	-9.2
ZINC000003938704	-9.2
ZINC000003976838	-9.2
ZINC000003992105	-9.2
ZINC000004213946	-9.2
ZINC000005844792	-9.2
ZINC000011677837	-9.2
ZINC000013831130	-9.2
ZINC000052716421	-9.2
ZINC000053683345	-9.2
ZINC000094566092	-9.2
ZINC000118912517	-9.2
ZINC000000537791	-9.1
ZINC000000537805	-9.1
ZINC000000897240	-9.1
ZINC000001539579	-9.1
ZINC000001611274	-9.1
ZINC000001851149	-9.1
ZINC000003816287	-9.1
ZINC000003819392	-9.1
ZINC000003872994	-9.1
ZINC000003918453	-9.1
ZINC000003936683	-9.1
ZINC000003945984	-9.1
ZINC000004097286	-9.1
ZINC000004212809	-9.1
ZINC000013818943	-9.1
ZINC000040899447	-9.1
ZINC000058581064	-9.1
ZINC000116473771	-9.1
ZINC000169621220	-9.1
ZINC000000601229	-9
ZINC000000601317	-9
ZINC000000643138	-9
ZINC000001529323	-9
ZINC000001530788	-9
ZINC000003812989	-9
ZINC000003873936	-9
ZINC000003913937	-9
ZINC000003917708	-9
ZINC000004641374	-9
ZINC000009212428	-9
ZINC000035902489	-9
ZINC000084441937	-9
ZINC000095616937	-9
ZINC000098023177	-9
ZINC000100022637	-9
ZINC000000537795	-8.9
ZINC000000607986	-8.9
ZINC000001530571	-8.9
ZINC000001536109	-8.9
ZINC000001538857	-8.9
ZINC000001548097	-8.9
ZINC000001895505	-8.9
ZINC000003782599	-8.9
ZINC000003797541	-8.9
ZINC000003872931	-8.9
ZINC000003876186	-8.9
ZINC000003921872	-8.9
ZINC000003938746	-8.9
ZINC000004212854	-8.9
ZINC000009212427	-8.9
ZINC000014768621	-8.9
ZINC000018324776	-8.9
ZINC000018516586	-8.9
ZINC000019361042	-8.9
ZINC000019796080	-8.9
ZINC000019796168	-8.9
ZINC000035801098	-8.9
ZINC000043100953	-8.9
ZINC000043206370	-8.9
ZINC000049036447	-8.9
ZINC000052509366	-8.9
ZINC000060325170	-8.9
ZINC000068247389	-8.9
ZINC000095551509	-8.9
ZINC000150338708	-8.9
ZINC000000896717	-8.8
ZINC000000897222	-8.8
ZINC000002005305	-8.8
ZINC000003823475	-8.8
ZINC000003833821	-8.8
ZINC000003861599	-8.8
ZINC000003985982	-8.8
ZINC000004212945	-8.8
ZINC000005752191	-8.8
ZINC000011616882	-8.8
ZINC000011677376	-8.8
ZINC000012503068	-8.8
ZINC000012503187	-8.8
ZINC000013986658	-8.8
ZINC000014879992	-8.8
ZINC000016052277	-8.8
ZINC000072316335	-8.8
ZINC000100016084	-8.8
ZINC000000001261	-8.7
ZINC000000537931	-8.7
ZINC000003831128	-8.7
ZINC000003860453	-8.7
ZINC000003861806	-8.7
ZINC000004083606	-8.7
ZINC000004099008	-8.7
ZINC000004099009	-8.7
ZINC000004212851	-8.7
ZINC000004428529	-8.7
ZINC000013911941	-8.7
ZINC000019632834	-8.7
ZINC000022448696	-8.7
ZINC000027428713	-8.7
ZINC000028957444	-8.7
ZINC000030690433	-8.7
ZINC000034806477	-8.7
ZINC000036520252	-8.7
ZINC000043207238	-8.7
ZINC000100017856	-8.7
ZINC000150338699	-8.7
ZINC000169621223	-8.7
ZINC000000002212	-8.6
ZINC000000025958	-8.6
ZINC000000538275	-8.6
ZINC000000608382	-8.6
ZINC000000897408	-8.6
ZINC000003875332	-8.6
ZINC000003881640	-8.6
ZINC000003941496	-8.6
ZINC000003964126	-8.6
ZINC000003973334	-8.6
ZINC000008577218	-8.6
ZINC000011616925	-8.6
ZINC000011681563	-8.6
ZINC000013540519	-8.6
ZINC000013682481	-8.6
ZINC000014210455	-8.6
ZINC000014879972	-8.6
ZINC000019594557	-8.6
ZINC000019632614	-8.6
ZINC000019796155	-8.6
ZINC000095616599	-8.6
ZINC000100013500	-8.6
ZINC000100016058	-8.6
ZINC000000000347	-8.5
ZINC000000002688	-8.5
ZINC000000538273	-8.5
ZINC000000538621	-8.5
ZINC000000601305	-8.5
ZINC000000643114	-8.5
ZINC000000897251	-8.5
ZINC000001489478	-8.5
ZINC000001540998	-8.5
ZINC000002570895	-8.5
ZINC000003800008	-8.5
ZINC000003801163	-8.5
ZINC000003805768	-8.5
ZINC000003875334	-8.5
ZINC000003875484	-8.5
ZINC000003881958	-8.5
ZINC000003986735	-8.5
ZINC000004097304	-8.5
ZINC000019796158	-8.5
ZINC000021981454	-8.5
ZINC000084758479	-8.5
ZINC000085537014	-8.5
ZINC000095616600	-8.5
ZINC000095619100	-8.5
ZINC000100018854	-8.5
ZINC000100074252	-8.5
ZINC000118912393	-8.5
ZINC000150338698	-8.5
ZINC000000000903	-8.4
ZINC000000000931	-8.4
ZINC000000538266	-8.4
ZINC000000597013	-8.4
ZINC000000601301	-8.4
ZINC000001530975	-8.4
ZINC000003780893	-8.4
ZINC000003782818	-8.4
ZINC000003802417	-8.4
ZINC000003820029	-8.4
ZINC000003824921	-8.4
ZINC000003830716	-8.4
ZINC000003875439	-8.4
ZINC000003875560	-8.4
ZINC000003876136	-8.4
ZINC000003914808	-8.4
ZINC000003916214	-8.4
ZINC000003920355	-8.4
ZINC000003938695	-8.4
ZINC000003938751	-8.4
ZINC000003943279	-8.4
ZINC000004097383	-8.4
ZINC000013129998	-8.4
ZINC000013537284	-8.4
ZINC000019418959	-8.4
ZINC000035653007	-8.4
ZINC000051133897	-8.4
ZINC000095626706	-8.4
ZINC000306122005	-8.4
ZINC000000000431	-8.3
ZINC000000000655	-8.3
ZINC000000004724	-8.3
ZINC000000057255	-8.3
ZINC000000403566	-8.3
ZINC000000537891	-8.3
ZINC000000537964	-8.3
ZINC000000538483	-8.3
ZINC000000538564	-8.3
ZINC000000896755	-8.3
ZINC000000897085	-8.3
ZINC000001530601	-8.3
ZINC000003776633	-8.3
ZINC000003806721	-8.3
ZINC000003807172	-8.3
ZINC000003814422	-8.3
ZINC000003826253	-8.3
ZINC000003873921	-8.3
ZINC000003874185	-8.3
ZINC000003874715	-8.3
ZINC000003875357	-8.3
ZINC000003920027	-8.3
ZINC000003920657	-8.3
ZINC000003938652	-8.3
ZINC000003964325	-8.3
ZINC000003989268	-8.3
ZINC000004215736	-8.3
ZINC000004474460	-8.3
ZINC000006094354	-8.3
ZINC000006858022	-8.3
ZINC000011615926	-8.3
ZINC000011615927	-8.3
ZINC000011680067	-8.3
ZINC000011681534	-8.3
ZINC000084400879	-8.3
ZINC000095616601	-8.3
ZINC000000001850	-8.2
ZINC000000007295	-8.2
ZINC000000020253	-8.2
ZINC000000121541	-8.2
ZINC000000537822	-8.2
ZINC000000606383	-8.2
ZINC000000897089	-8.2
ZINC000001542392	-8.2
ZINC000002522669	-8.2
ZINC000003807917	-8.2
ZINC000003813003	-8.2
ZINC000003830321	-8.2
ZINC000003875980	-8.2
ZINC000003995807	-8.2
ZINC000004097404	-8.2
ZINC000004097416	-8.2
ZINC000011726211	-8.2
ZINC000013520815	-8.2
ZINC000016159083	-8.2
ZINC000019203912	-8.2
ZINC000022448983	-8.2
ZINC000028467879	-8.2
ZINC000030691727	-8.2
ZINC000030691736	-8.2
ZINC000030691797	-8.2
ZINC000031274852	-8.2
ZINC000043100709	-8.2
ZINC000049783788	-8.2
ZINC000100015048	-8.2
ZINC000245204949	-8.2
ZINC000000527386	-8.1
ZINC000000538065	-8.1
ZINC000000601254	-8.1
ZINC000000601316	-8.1
ZINC000000622123	-8.1
ZINC000000968257	-8.1
ZINC000001485935	-8.1
ZINC000001530625	-8.1
ZINC000002036848	-8.1
ZINC000003786192	-8.1
ZINC000003812897	-8.1
ZINC000003815424	-8.1
ZINC000003955219	-8.1
ZINC000003995809	-8.1
ZINC000004475353	-8.1
ZINC000005029557	-8.1
ZINC000005764759	-8.1
ZINC000008220909	-8.1
ZINC000019632917	-8.1
ZINC000034636383	-8.1
ZINC000052957434	-8.1
ZINC000085205451	-8.1
ZINC000100296828	-8.1
ZINC000169621200	-8.1
ZINC000242437514	-8.1
ZINC000000000740	-8
ZINC000000000751	-8
ZINC000000001370	-8
ZINC000000001773	-8
ZINC000000002299	-8
ZINC000000003876	-8
ZINC000000004893	-8
ZINC000000005823	-8
ZINC000000537752	-8
ZINC000000968263	-8
ZINC000000968310	-8
ZINC000001530741	-8
ZINC000001530922	-8
ZINC000001530977	-8
ZINC000001554274	-8
ZINC000001886617	-8
ZINC000001999487	-8
ZINC000002016037	-8
ZINC000003795819	-8
ZINC000003806413	-8
ZINC000003812841	-8
ZINC000003813083	-8
ZINC000003814395	-8
ZINC000003819138	-8
ZINC000003830218	-8
ZINC000003830441	-8
ZINC000003871960	-8
ZINC000003875483	-8
ZINC000003876023	-8
ZINC000003951740	-8
ZINC000004097308	-8
ZINC000019364229	-8
ZINC000019632668	-8
ZINC000019796018	-8
ZINC000028108825	-8
ZINC000034089131	-8
ZINC000043450326	-8
ZINC000095619105	-8
ZINC000118912450	-8
ZINC000253530025	-8
ZINC000000000449	-7.9
ZINC000000000509	-7.9
ZINC000000000973	-7.9
ZINC000000001331	-7.9
ZINC000000004076	-7.9
ZINC000000004351	-7.9
ZINC000000004448	-7.9
ZINC000000004785	-7.9
ZINC000000009073	-7.9
ZINC000000075126	-7.9
ZINC000000389747	-7.9
ZINC000000402954	-7.9
ZINC000000403533	-7.9
ZINC000000599734	-7.9
ZINC000000968264	-7.9
ZINC000000968327	-7.9
ZINC000001542199	-7.9
ZINC000001997125	-7.9
ZINC000002510358	-7.9
ZINC000002568036	-7.9
ZINC000003201907	-7.9
ZINC000003776970	-7.9
ZINC000003781943	-7.9
ZINC000003813047	-7.9
ZINC000003830579	-7.9
ZINC000003833846	-7.9
ZINC000003914809	-7.9
ZINC000003940470	-7.9
ZINC000003944422	-7.9
ZINC000003978006	-7.9
ZINC000005733652	-7.9
ZINC000008552123	-7.9
ZINC000014210876	-7.9
ZINC000019364230	-7.9
ZINC000019632628	-7.9
ZINC000019632670	-7.9
ZINC000022116608	-7.9
ZINC000034608502	-7.9
ZINC000084589076	-7.9
ZINC000084757007	-7.9
ZINC000085432544	-7.9
ZINC000085537017	-7.9
ZINC000100036536	-7.9
ZINC000100055899	-7.9
ZINC000242437511	-7.9
ZINC000410428674	-7.9
ZINC000000000575	-7.8
ZINC000000006157	-7.8
ZINC000000006427	-7.8
ZINC000000057522	-7.8
ZINC000000120286	-7.8
ZINC000000601283	-7.8
ZINC000000896595	-7.8
ZINC000000968275	-7.8
ZINC000001280665	-7.8
ZINC000001530639	-7.8
ZINC000001534965	-7.8
ZINC000001850374	-7.8
ZINC000001850376	-7.8
ZINC000001850377	-7.8
ZINC000001853205	-7.8
ZINC000001853550	-7.8
ZINC000002008866	-7.8
ZINC000003808779	-7.8
ZINC000003830842	-7.8
ZINC000003831282	-7.8
ZINC000003871703	-7.8
ZINC000003871923	-7.8
ZINC000003873160	-7.8
ZINC000003873295	-7.8
ZINC000003952881	-7.8
ZINC000004097467	-7.8
ZINC000004474414	-7.8
ZINC000004474443	-7.8
ZINC000004655029	-7.8
ZINC000007997966	-7.8
ZINC000013912394	-7.8
ZINC000019632718	-7.8
ZINC000021297660	-7.8
ZINC000022116612	-7.8
ZINC000022443609	-7.8
ZINC000028973441	-7.8
ZINC000029319828	-7.8
ZINC000043195697	-7.8
ZINC000043202140	-7.8
ZINC000043207851	-7.8
ZINC000085555528	-7.8
ZINC000095619101	-7.8
ZINC000096903163	-7.8
ZINC000100004345	-7.8
ZINC000100296832	-7.8
ZINC000252679615	-7.8
ZINC000000005560	-7.7
ZINC000000011012	-7.7
ZINC000000014864	-7.7
ZINC000000402830	-7.7
ZINC000000601250	-7.7
ZINC000000601281	-7.7
ZINC000000602128	-7.7
ZINC000000607939	-7.7
ZINC000000607971	-7.7
ZINC000000896543	-7.7
ZINC000000968330	-7.7
ZINC000001530697	-7.7
ZINC000001530761	-7.7
ZINC000001530947	-7.7
ZINC000003607120	-7.7
ZINC000003792417	-7.7
ZINC000003798537	-7.7
ZINC000003812306	-7.7
ZINC000003812869	-7.7
ZINC000003812983	-7.7
ZINC000003830215	-7.7
ZINC000003830264	-7.7
ZINC000003830405	-7.7
ZINC000003831404	-7.7
ZINC000003871701	-7.7
ZINC000003873296	-7.7
ZINC000003922770	-7.7
ZINC000003931840	-7.7
ZINC000003941829	-7.7
ZINC000003995811	-7.7
ZINC000004099200	-7.7
ZINC000004693575	-7.7
ZINC000005456939	-7.7
ZINC000006467621	-7.7
ZINC000008214619	-7.7
ZINC000009164421	-7.7
ZINC000012503291	-7.7
ZINC000013831141	-7.7
ZINC000019364224	-7.7
ZINC000038197764	-7.7
ZINC000049841054	-7.7
ZINC000100004343	-7.7
ZINC000100006264	-7.7
ZINC000100008319	-7.7
ZINC000100014475	-7.7
ZINC000253498282	-7.7
ZINC000000000856	-7.6
ZINC000000015515	-7.6
ZINC000000016154	-7.6
ZINC000000020220	-7.6
ZINC000000121480	-7.6
ZINC000000538627	-7.6
ZINC000000584092	-7.6
ZINC000000896634	-7.6
ZINC000000896740	-7.6
ZINC000000897258	-7.6
ZINC000001530617	-7.6
ZINC000001542930	-7.6
ZINC000001552174	-7.6
ZINC000001996784	-7.6
ZINC000002008310	-7.6
ZINC000003782807	-7.6
ZINC000003792789	-7.6
ZINC000003800706	-7.6
ZINC000003812865	-7.6
ZINC000003818726	-7.6
ZINC000003830391	-7.6
ZINC000003831586	-7.6
ZINC000003926298	-7.6
ZINC000003927870	-7.6
ZINC000004468778	-7.6
ZINC000012402836	-7.6
ZINC000013648755	-7.6
ZINC000019228902	-7.6
ZINC000019362737	-7.6
ZINC000019364222	-7.6
ZINC000019796087	-7.6
ZINC000022059930	-7.6
ZINC000026011099	-7.6
ZINC000028973446	-7.6
ZINC000049643479	-7.6
ZINC000052509463	-7.6
ZINC000242437513	-7.6
ZINC000000000596	-7.5
ZINC000000001148	-7.5
ZINC000000001984	-7.5
ZINC000000006251	-7.5
ZINC000000020245	-7.5
ZINC000000020251	-7.5
ZINC000000491073	-7.5
ZINC000000509440	-7.5
ZINC000000596881	-7.5
ZINC000000643055	-7.5
ZINC000000896968	-7.5
ZINC000000968326	-7.5
ZINC000001530579	-7.5
ZINC000001530764	-7.5
ZINC000001530948	-7.5
ZINC000001843099	-7.5
ZINC000002015928	-7.5
ZINC000002599970	-7.5
ZINC000003604264	-7.5
ZINC000003830500	-7.5
ZINC000003830986	-7.5
ZINC000003831405	-7.5
ZINC000003831531	-7.5
ZINC000003843198	-7.5
ZINC000003871967	-7.5
ZINC000003873371	-7.5
ZINC000003874498	-7.5
ZINC000003920719	-7.5
ZINC000003927198	-7.5
ZINC000003930376	-7.5
ZINC000004074875	-7.5
ZINC000004097310	-7.5
ZINC000004693574	-7.5
ZINC000011615928	-7.5
ZINC000012404516	-7.5
ZINC000013587680	-7.5
ZINC000014263142	-7.5
ZINC000019362735	-7.5
ZINC000022059926	-7.5
ZINC000035342789	-7.5
ZINC000053084692	-7.5
ZINC000000000346	-7.4
ZINC000000000416	-7.4
ZINC000000002272	-7.4
ZINC000000002279	-7.4
ZINC000000004778	-7.4
ZINC000000004840	-7.4
ZINC000000006300	-7.4
ZINC000000020243	-7.4
ZINC000000020248	-7.4
ZINC000000538386	-7.4
ZINC000000596731	-7.4
ZINC000000602632	-7.4
ZINC000000643046	-7.4
ZINC000000896958	-7.4
ZINC000000897256	-7.4
ZINC000000968273	-7.4
ZINC000000968328	-7.4
ZINC000000968375	-7.4
ZINC000001530618	-7.4
ZINC000001530713	-7.4
ZINC000001530974	-7.4
ZINC000001535101	-7.4
ZINC000001546066	-7.4
ZINC000001995484	-7.4
ZINC000002032615	-7.4
ZINC000003794601	-7.4
ZINC000003794794	-7.4
ZINC000003798763	-7.4
ZINC000003831417	-7.4
ZINC000003871978	-7.4
ZINC000003875392	-7.4
ZINC000003977764	-7.4
ZINC000004097427	-7.4
ZINC000004215234	-7.4
ZINC000004393164	-7.4
ZINC000004468780	-7.4
ZINC000004676424	-7.4
ZINC000009212654	-7.4
ZINC000012503099	-7.4
ZINC000019156872	-7.4
ZINC000019632713	-7.4
ZINC000034051848	-7.4
ZINC000049933061	-7.4
ZINC000242437512	-7.4
ZINC000000001464	-7.3
ZINC000000018635	-7.3
ZINC000000057512	-7.3
ZINC000000403011	-7.3
ZINC000000592419	-7.3
ZINC000000968274	-7.3
ZINC000000968301	-7.3
ZINC000000968336	-7.3
ZINC000001319780	-7.3
ZINC000001530611	-7.3
ZINC000001530688	-7.3
ZINC000001530695	-7.3
ZINC000001530968	-7.3
ZINC000001530973	-7.3
ZINC000001530981	-7.3
ZINC000002169830	-7.3
ZINC000003798247	-7.3
ZINC000003798734	-7.3
ZINC000003802690	-7.3
ZINC000003812984	-7.3
ZINC000003813061	-7.3
ZINC000003956788	-7.3
ZINC000004216238	-7.3
ZINC000005162311	-7.3
ZINC000008214692	-7.3
ZINC000012661824	-7.3
ZINC000014164617	-7.3
ZINC000053229445	-7.3
ZINC000072267023	-7.3
ZINC000085537053	-7.3
ZINC000000001655	-7.2
ZINC000000004319	-7.2
ZINC000000008667	-7.2
ZINC000000013156	-7.2
ZINC000000018087	-7.2
ZINC000000057435	-7.2
ZINC000000403010	-7.2
ZINC000000897385	-7.2
ZINC000001530580	-7.2
ZINC000001530706	-7.2
ZINC000001530935	-7.2
ZINC000001997127	-7.2
ZINC000002570817	-7.2
ZINC000003798064	-7.2
ZINC000003812851	-7.2
ZINC000003823492	-7.2
ZINC000003830999	-7.2
ZINC000003914810	-7.2
ZINC000004217732	-7.2
ZINC000008855117	-7.2
ZINC000012414057	-7.2
ZINC000013512456	-7.2
ZINC000014961096	-7.2
ZINC000022002214	-7.2
ZINC000022002218	-7.2
ZINC000022065398	-7.2
ZINC000033943508	-7.2
ZINC000087515509	-7.2
ZINC000100001918	-7.2
ZINC000000000323	-7.1
ZINC000000002191	-7.1
ZINC000000004028	-7.1
ZINC000000005895	-7.1
ZINC000000014360	-7.1
ZINC000000020241	-7.1
ZINC000000119717	-7.1
ZINC000000608101	-7.1
ZINC000000896569	-7.1
ZINC000001530652	-7.1
ZINC000001530751	-7.1
ZINC000001530760	-7.1
ZINC000001552908	-7.1
ZINC000003784120	-7.1
ZINC000003787097	-7.1
ZINC000003806262	-7.1
ZINC000003812863	-7.1
ZINC000003812944	-7.1
ZINC000003812988	-7.1
ZINC000003818808	-7.1
ZINC000003830212	-7.1
ZINC000003830449	-7.1
ZINC000003830453	-7.1
ZINC000003831165	-7.1
ZINC000003831332	-7.1
ZINC000003960338	-7.1
ZINC000004097309	-7.1
ZINC000004258316	-7.1
ZINC000004340269	-7.1
ZINC000004474405	-7.1
ZINC000004618208	-7.1
ZINC000004629876	-7.1
ZINC000006627681	-7.1
ZINC000009302201	-7.1
ZINC000014210457	-7.1
ZINC000019144226	-7.1
ZINC000019632706	-7.1
ZINC000019632912	-7.1
ZINC000021303210	-7.1
ZINC000022010649	-7.1
ZINC000034220093	-7.1
ZINC000036766734	-7.1
ZINC000051951647	-7.1
ZINC000100037020	-7.1
ZINC000253476025	-7.1
ZINC000000003642	-7
ZINC000000003911	-7
ZINC000000005423	-7
ZINC000000006016	-7
ZINC000000006310	-7
ZINC000000020250	-7
ZINC000000057253	-7
ZINC000000057254	-7
ZINC000000057534	-7
ZINC000000089763	-7
ZINC000000105216	-7
ZINC000000538509	-7
ZINC000001481833	-7
ZINC000001530637	-7
ZINC000001543916	-7
ZINC000001571009	-7
ZINC000001690324	-7
ZINC000002000707	-7
ZINC000002020233	-7
ZINC000003791297	-7
ZINC000003807804	-7
ZINC000003812867	-7
ZINC000003812888	-7
ZINC000003812974	-7
ZINC000003831139	-7
ZINC000003875393	-7
ZINC000003929022	-7
ZINC000003938744	-7
ZINC000003990451	-7
ZINC000004095858	-7
ZINC000004474682	-7
ZINC000008214418	-7
ZINC000033965961	-7
ZINC000034781704	-7
ZINC000043450324	-7
ZINC000095452610	-7
ZINC000100015780	-7
ZINC000101489663	-7
ZINC000000000565	-6.9
ZINC000000001758	-6.9
ZINC000000005151	-6.9
ZINC000000009689	-6.9
ZINC000000014257	-6.9
ZINC000000057313	-6.9
ZINC000001530621	-6.9
ZINC000001530636	-6.9
ZINC000001530725	-6.9
ZINC000001530939	-6.9
ZINC000003775644	-6.9
ZINC000003806063	-6.9
ZINC000003813078	-6.9
ZINC000003871832	-6.9
ZINC000004632106	-6.9
ZINC000005819214	-6.9
ZINC000012484958	-6.9
ZINC000022851765	-6.9
ZINC000096014710	-6.9
ZINC000100009280	-6.9
ZINC000000000471	-6.8
ZINC000000004009	-6.8
ZINC000000006156	-6.8
ZINC000000009342	-6.8
ZINC000000044027	-6.8
ZINC000000057278	-6.8
ZINC000000057464	-6.8
ZINC000000113404	-6.8
ZINC000000113428	-6.8
ZINC000000120319	-6.8
ZINC000000402909	-6.8
ZINC000000621853	-6.8
ZINC000000896703	-6.8
ZINC000001530638	-6.8
ZINC000001530689	-6.8
ZINC000001530694	-6.8
ZINC000001530707	-6.8
ZINC000001530775	-6.8
ZINC000001530812	-6.8
ZINC000001530862	-6.8
ZINC000001530912	-6.8
ZINC000003800475	-6.8
ZINC000003830339	-6.8
ZINC000003872055	-6.8
ZINC000003972949	-6.8
ZINC000003981610	-6.8
ZINC000007997897	-6.8
ZINC000030691760	-6.8
ZINC000035653009	-6.8
ZINC000085540223	-6.8
ZINC000096942201	-6.8
ZINC000100015775	-6.8
ZINC000253476027	-6.8
ZINC000000000456	-6.7
ZINC000000000850	-6.7
ZINC000000000853	-6.7
ZINC000000007782	-6.7
ZINC000000020221	-6.7
ZINC000000020240	-6.7
ZINC000000035804	-6.7
ZINC000000056647	-6.7
ZINC000000113426	-6.7
ZINC000000136138	-6.7
ZINC000000155269	-6.7
ZINC000000607790	-6.7
ZINC000000895154	-6.7
ZINC000001530654	-6.7
ZINC000001530752	-6.7
ZINC000001530814	-6.7
ZINC000001536779	-6.7
ZINC000001554010	-6.7
ZINC000002539827	-6.7
ZINC000003779042	-6.7
ZINC000003798757	-6.7
ZINC000003918138	-6.7
ZINC000003982483	-6.7
ZINC000004228258	-6.7
ZINC000004392649	-6.7
ZINC000018279854	-6.7
ZINC000019702309	-6.7
ZINC000100001964	-6.7
ZINC000100001965	-6.7
ZINC000100009278	-6.7
ZINC000000001587	-6.6
ZINC000000001728	-6.6
ZINC000000001735	-6.6
ZINC000000001958	-6.6
ZINC000000002159	-6.6
ZINC000000057513	-6.6
ZINC000000137884	-6.6
ZINC000000156792	-6.6
ZINC000000538283	-6.6
ZINC000000621893	-6.6
ZINC000000896455	-6.6
ZINC000000896463	-6.6
ZINC000000896698	-6.6
ZINC000001035331	-6.6
ZINC000001530575	-6.6
ZINC000001530635	-6.6
ZINC000001530759	-6.6
ZINC000001543873	-6.6
ZINC000001550499	-6.6
ZINC000002525885	-6.6
ZINC000003629271	-6.6
ZINC000003795098	-6.6
ZINC000003830947	-6.6
ZINC000003830960	-6.6
ZINC000003842753	-6.6
ZINC000003861768	-6.6
ZINC000003871541	-6.6
ZINC000003875259	-6.6
ZINC000003929508	-6.6
ZINC000004228257	-6.6
ZINC000012495062	-6.6
ZINC000013585233	-6.6
ZINC000013597823	-6.6
ZINC000019594599	-6.6
ZINC000022059268	-6.6
ZINC000036294079	-6.6
ZINC000096006009	-6.6
ZINC000100032379	-6.6
ZINC000000000128	-6.5
ZINC000000000196	-6.5
ZINC000000001281	-6.5
ZINC000000001317	-6.5
ZINC000000001979	-6.5
ZINC000000002176	-6.5
ZINC000000002216	-6.5
ZINC000000007673	-6.5
ZINC000000057533	-6.5
ZINC000000113410	-6.5
ZINC000000154964	-6.5
ZINC000000155531	-6.5
ZINC000000518554	-6.5
ZINC000000537957	-6.5
ZINC000000897002	-6.5
ZINC000000897322	-6.5
ZINC000000968233	-6.5
ZINC000001530703	-6.5
ZINC000001530769	-6.5
ZINC000001530776	-6.5
ZINC000001530940	-6.5
ZINC000001842633	-6.5
ZINC000002016257	-6.5
ZINC000002548959	-6.5
ZINC000003787060	-6.5
ZINC000003830959	-6.5
ZINC000003875368	-6.5
ZINC000003991624	-6.5
ZINC000009302239	-6.5
ZINC000017146904	-6.5
ZINC000021982937	-6.5
ZINC000022448097	-6.5
ZINC000043194409	-6.5
ZINC000085540215	-6.5
ZINC000096942202	-6.5
ZINC000000000096	-6.4
ZINC000000000494	-6.4
ZINC000000000607	-6.4
ZINC000000001145	-6.4
ZINC000000001408	-6.4
ZINC000000001899	-6.4
ZINC000000012346	-6.4
ZINC000000057206	-6.4
ZINC000000083315	-6.4
ZINC000000403609	-6.4
ZINC000000508068	-6.4
ZINC000000896731	-6.4
ZINC000000896819	-6.4
ZINC000000968255	-6.4
ZINC000001530570	-6.4
ZINC000001530599	-6.4
ZINC000001530613	-6.4
ZINC000001530817	-6.4
ZINC000001543475	-6.4
ZINC000003806104	-6.4
ZINC000003872738	-6.4
ZINC000003953037	-6.4
ZINC000004095696	-6.4
ZINC000007997952	-6.4
ZINC000011680943	-6.4
ZINC000012466082	-6.4
ZINC000013973998	-6.4
ZINC000017285869	-6.4
ZINC000022016976	-6.4
ZINC000022016981	-6.4
ZINC000000000122	-6.3
ZINC000000000242	-6.3
ZINC000000001382	-6.3
ZINC000000001931	-6.3
ZINC000000002041	-6.3
ZINC000000002043	-6.3
ZINC000000006481	-6.3
ZINC000000014007	-6.3
ZINC000000020228	-6.3
ZINC000000020230	-6.3
ZINC000000020231	-6.3
ZINC000000020244	-6.3
ZINC000000056556	-6.3
ZINC000000057147	-6.3
ZINC000000057532	-6.3
ZINC000000403079	-6.3
ZINC000000896523	-6.3
ZINC000001530569	-6.3
ZINC000001530641	-6.3
ZINC000001530716	-6.3
ZINC000001530756	-6.3
ZINC000001530803	-6.3
ZINC000001530816	-6.3
ZINC000001530863	-6.3
ZINC000003813010	-6.3
ZINC000003830635	-6.3
ZINC000003830713	-6.3
ZINC000003830993	-6.3
ZINC000009224016	-6.3
ZINC000018203737	-6.3
ZINC000019144216	-6.3
ZINC000019144231	-6.3
ZINC000035999642	-6.3
ZINC000085540219	-6.3
ZINC000095564694	-6.3
ZINC000095616603	-6.3
ZINC000252678020	-6.3
ZINC000000000271	-6.2
ZINC000000001505	-6.2
ZINC000000001681	-6.2
ZINC000000049153	-6.2
ZINC000000056646	-6.2
ZINC000000113382	-6.2
ZINC000000896918	-6.2
ZINC000001530930	-6.2
ZINC000002519740	-6.2
ZINC000003812913	-6.2
ZINC000003830961	-6.2
ZINC000003872277	-6.2
ZINC000003876068	-6.2
ZINC000004097225	-6.2
ZINC000007997568	-6.2
ZINC000008035268	-6.2
ZINC000008214703	-6.2
ZINC000012468792	-6.2
ZINC000016929327	-6.2
ZINC000019166988	-6.2
ZINC000019594594	-6.2
ZINC000022010375	-6.2
ZINC000022010379	-6.2
ZINC000038945666	-6.2
ZINC000000000257	-6.1
ZINC000000000506	-6.1
ZINC000000000941	-6.1
ZINC000000001267	-6.1
ZINC000000007601	-6.1
ZINC000000014037	-6.1
ZINC000000056645	-6.1
ZINC000000057146	-6.1
ZINC000000075008	-6.1
ZINC000000085733	-6.1
ZINC000000113415	-6.1
ZINC000000896484	-6.1
ZINC000000896711	-6.1
ZINC000001530555	-6.1
ZINC000001530938	-6.1
ZINC000002019954	-6.1
ZINC000002522648	-6.1
ZINC000003785268	-6.1
ZINC000003812933	-6.1
ZINC000003831138	-6.1
ZINC000004097476	-6.1
ZINC000004474564	-6.1
ZINC000008214402	-6.1
ZINC000008214635	-6.1
ZINC000008220878	-6.1
ZINC000012503177	-6.1
ZINC000017285872	-6.1
ZINC000000000507	-6
ZINC000000004321	-6
ZINC000000004413	-6
ZINC000000020783	-6
ZINC000000156395	-6
ZINC000000591993	-6
ZINC000000896709	-6
ZINC000000897291	-6
ZINC000000968305	-6
ZINC000001482049	-6
ZINC000001482184	-6
ZINC000001530567	-6
ZINC000001530717	-6
ZINC000001530736	-6
ZINC000001530929	-6
ZINC000001633887	-6
ZINC000003799072	-6
ZINC000003813088	-6
ZINC000003831430	-6
ZINC000003876069	-6
ZINC000006733300	-6
ZINC000019168887	-6
ZINC000030691763	-6
ZINC000100005670	-6
ZINC000000000746	-5.9
ZINC000000001016	-5.9
ZINC000000001673	-5.9
ZINC000000001792	-5.9
ZINC000000001982	-5.9
ZINC000000002281	-5.9
ZINC000000002647	-5.9
ZINC000000004166	-5.9
ZINC000000020255	-5.9
ZINC000000056427	-5.9
ZINC000000113398	-5.9
ZINC000000119344	-5.9
ZINC000000895199	-5.9
ZINC000000968303	-5.9
ZINC000001530600	-5.9
ZINC000001530718	-5.9
ZINC000001530811	-5.9
ZINC000001531009	-5.9
ZINC000001633889	-5.9
ZINC000002015035	-5.9
ZINC000003830891	-5.9
ZINC000003830957	-5.9
ZINC000003830958	-5.9
ZINC000003831429	-5.9
ZINC000003872605	-5.9
ZINC000004102194	-5.9
ZINC000012360535	-5.9
ZINC000012503076	-5.9
ZINC000019419017	-5.9
ZINC000022010382	-5.9
ZINC000085205448	-5.9
ZINC000000000061	-5.8
ZINC000000020237	-5.8
ZINC000000056652	-5.8
ZINC000000056653	-5.8
ZINC000000097996	-5.8
ZINC000000897244	-5.8
ZINC000001530728	-5.8
ZINC000001530951	-5.8
ZINC000001542002	-5.8
ZINC000002005550	-5.8
ZINC000002016258	-5.8
ZINC000002019953	-5.8
ZINC000003781664	-5.8
ZINC000004097392	-5.8
ZINC000018115268	-5.8
ZINC000019875504	-5.8
ZINC000022447798	-5.8
ZINC000035024346	-5.8
ZINC000000000469	-5.7
ZINC000000000693	-5.7
ZINC000000001084	-5.7
ZINC000000008492	-5.7
ZINC000000010163	-5.7
ZINC000000010164	-5.7
ZINC000000057341	-5.7
ZINC000000389149	-5.7
ZINC000001530568	-5.7
ZINC000001530762	-5.7
ZINC000001530950	-5.7
ZINC000001883067	-5.7
ZINC000003813042	-5.7
ZINC000003979899	-5.7
ZINC000004474603	-5.7
ZINC000004640636	-5.7
ZINC000018043251	-5.7
ZINC000022010387	-5.7
ZINC000000000905	-5.6
ZINC000000001115	-5.6
ZINC000000002273	-5.6
ZINC000000034157	-5.6
ZINC000000039089	-5.6
ZINC000000057340	-5.6
ZINC000000388462	-5.6
ZINC000003776875	-5.6
ZINC000003794711	-5.6
ZINC000003874950	-5.6
ZINC000005179119	-5.6
ZINC000006409735	-5.6
ZINC000012503151	-5.6
ZINC000013545634	-5.6
ZINC000013545636	-5.6
ZINC000018089317	-5.6
ZINC000253917094	-5.6
ZINC000000000215	-5.5
ZINC000000391812	-5.5
ZINC000002847375	-5.5
ZINC000003651680	-5.5
ZINC000003803652	-5.5
ZINC000003830347	-5.5
ZINC000003830569	-5.5
ZINC000003875342	-5.5
ZINC000006382803	-5.5
ZINC000084843283	-5.5
ZINC000100299039	-5.5
ZINC000000001411	-5.4
ZINC000000001688	-5.4
ZINC000000020259	-5.4
ZINC000000057062	-5.4
ZINC000000057624	-5.4
ZINC000000113355	-5.4
ZINC000000113446	-5.4
ZINC000000266964	-5.4
ZINC000000967597	-5.4
ZINC000000968345	-5.4
ZINC000001530737	-5.4
ZINC000001849548	-5.4
ZINC000008214629	-5.4
ZINC000000001644	-5.3
ZINC000000020257	-5.3
ZINC000000056568	-5.3
ZINC000000074836	-5.3
ZINC000000105196	-5.3
ZINC000000395010	-5.3
ZINC000000967520	-5.3
ZINC000000967521	-5.3
ZINC000000967566	-5.3
ZINC000001482164	-5.3
ZINC000001576892	-5.3
ZINC000002561203	-5.3
ZINC000003785276	-5.3
ZINC000003830276	-5.3
ZINC000004097426	-5.3
ZINC000043763856	-5.3
ZINC000000000353	-5.2
ZINC000000001011	-5.2
ZINC000000002101	-5.2
ZINC000000968256	-5.2
ZINC000001530283	-5.2
ZINC000001530303	-5.2
ZINC000001530701	-5.2
ZINC000001533877	-5.2
ZINC000001698306	-5.2
ZINC000001843047	-5.2
ZINC000002539702	-5.2
ZINC000003830990	-5.2
ZINC000006845860	-5.2
ZINC000012358719	-5.2
ZINC000013550868	-5.2
ZINC000019364242	-5.2
ZINC000038140873	-5.2
ZINC000000000053	-5.1
ZINC000000000490	-5.1
ZINC000000000922	-5.1
ZINC000000001341	-5.1
ZINC000000001798	-5.1
ZINC000000002009	-5.1
ZINC000000002055	-5.1
ZINC000000394284	-5.1
ZINC000001530820	-5.1
ZINC000001531008	-5.1
ZINC000001690604	-5.1
ZINC000003872520	-5.1
ZINC000006845963	-5.1
ZINC000008214614	-5.1
ZINC000008466459	-5.1
ZINC000013298313	-5.1
ZINC000100006770	-5.1
ZINC000100019007	-5.1
ZINC000000000373	-5
ZINC000000000711	-5
ZINC000000000882	-5
ZINC000000033882	-5
ZINC000000049154	-5
ZINC000000057001	-5
ZINC000001481910	-5
ZINC000001482197	-5
ZINC000003801919	-5
ZINC000006021043	-5
ZINC000008403947	-5
ZINC000014881137	-5
ZINC000018099446	-5
ZINC000019166991	-5
ZINC000022056030	-5
ZINC000038212689	-5
ZINC000100007011	-5
ZINC000100071256	-5
ZINC000000001132	-4.9
ZINC000000403618	-4.9
ZINC000000895302	-4.9
ZINC000000896663	-4.9
ZINC000000901791	-4.9
ZINC000001482094	-4.9
ZINC000001530806	-4.9
ZINC000001532179	-4.9
ZINC000001532525	-4.9
ZINC000001547851	-4.9
ZINC000001846431	-4.9
ZINC000004658290	-4.9
ZINC000006036847	-4.9
ZINC000006920384	-4.9
ZINC000008214625	-4.9
ZINC000019632633	-4.9
ZINC000000001554	-4.8
ZINC000000001706	-4.8
ZINC000000001795	-4.8
ZINC000000004949	-4.8
ZINC000000005878	-4.8
ZINC000000113442	-4.8
ZINC000000896546	-4.8
ZINC000000896666	-4.8
ZINC000001530572	-4.8
ZINC000001530805	-4.8
ZINC000001530810	-4.8
ZINC000001639567	-4.8
ZINC000003812862	-4.8
ZINC000004978673	-4.8
ZINC000006021033	-4.8
ZINC000006661227	-4.8
ZINC000006827695	-4.8
ZINC000001530710	-4.7
ZINC000003782550	-4.7
ZINC000003843378	-4.7
ZINC000004577910	-4.7
ZINC000012503156	-4.7
ZINC000012859773	-4.7
ZINC000053022902	-4.7
ZINC000000006226	-4.6
ZINC000000895032	-4.6
ZINC000000895081	-4.6
ZINC000003830813	-4.6
ZINC000008214651	-4.6
ZINC000052971887	-4.6
ZINC000000000083	-4.5
ZINC000000002005	-4.5
ZINC000000002028	-4.5
ZINC000000005152	-4.5
ZINC000000895360	-4.5
ZINC000000895457	-4.5
ZINC000000901736	-4.5
ZINC000001554392	-4.5
ZINC000001554588	-4.5
ZINC000003830387	-4.5
ZINC000008015016	-4.5
ZINC000008437287	-4.5
ZINC000019363537	-4.5
ZINC000100061056	-4.5
ZINC000000388081	-4.4
ZINC000001482113	-4.4
ZINC000001531036	-4.4
ZINC000019364219	-4.4
ZINC000100009383	-4.4
ZINC000001529425	-4.3
ZINC000003008621	-4.3
ZINC000003830314	-4.3
ZINC000086040406	-4.3
ZINC000000155905	-4.2
ZINC000001532526	-4.2
ZINC000001532805	-4.2
ZINC000003079342	-4.2
ZINC000003589203	-4.2
ZINC000003645145	-4.2
ZINC000003798750	-4.2
ZINC000003831551	-4.2
ZINC000005133329	-4.2
ZINC000005133378	-4.2
ZINC000008101109	-4.2
ZINC000034676245	-4.2
ZINC000100070937	-4.2
ZINC000000895099	-4.1
ZINC000000895103	-4.1
ZINC000000901061	-4.1
ZINC000001530427	-4.1
ZINC000001532522	-4.1
ZINC000003581355	-4.1
ZINC000003831050	-4.1
ZINC000000114127	-4
ZINC000000897288	-4
ZINC000003079340	-4
ZINC000003831051	-4
ZINC000019364225	-4
ZINC000000114124	-3.9
ZINC000000599985	-3.9
ZINC000001532529	-3.9
ZINC000003831474	-3.9
ZINC000003831477	-3.9
ZINC000004658560	-3.9
ZINC000008034120	-3.9
ZINC000000895048	-3.8
ZINC000000896409	-3.8
ZINC000003079336	-3.8
ZINC000004658562	-3.8
ZINC000006827693	-3.8
ZINC000000895034	-3.7
ZINC000000896695	-3.7
ZINC000001187543	-3.7
ZINC000001532517	-3.7
ZINC000004658603	-3.7
ZINC000000895042	-3.6
ZINC000001532728	-3.6
ZINC000004658553	-3.6
ZINC000000895316	-3.5
ZINC000003809490	-3.5
ZINC000003831475	-3.5
ZINC000003831040	-3.4
ZINC000008214514	-3.4
ZINC000008214573	-3.4
ZINC000004658557	-3.3
ZINC000000895318	-3.2
ZINC000004658552	-3.2
ZINC000008101126	-3.2
ZINC000003079337	-3.1
ZINC000000901159	-3
ZINC000000901552	-2.9
ZINC000000901555	-2.9
ZINC000005224188	-2.5
ZINC000008034121	-2.5
